# Supplementary material for: Effect of cryopreservation on CD4+ T cell subsets in foreskin tissue
Source: PLoS One. 2024 Mar 1;19(3):e0297884. doi: 10.1371/journal.pone.0297884 (PMC10906856; doi:10.1371/journal.pone.0297884)
Supplement: S1 Data — (XLSX) [file pone.0297884.s002.xlsx]

## Sheet: Cell phenotypes
		% of live, CD3+/CD4+ events								% of live, CD3+ events	% of live, CD3+/CD4+ events									% of live, CD3+ events
Sample	CCR4_fresh	CCR5_fresh	CCR6_fresh	CCR10_fresh	CD25_fresh	CD38_fresh	CD127_fresh	CXCR3_fresh	HLA-DR_fresh	CD4_fresh	CCR4_frozen	CCR5_frozen	CCR6_frozen	CCR10_frozen	CD25_frozen	CD38_frozen	CD127_frozen	CXCR3_frozen	HLA-DR_frozen	CD4_frozen
3	52.3	31.2	33.1	6.44	10.4	2.02	75.7	16.2	30.7	59.1	65.1	60.6	36.8	8	14.3	6.1	72.6	35.3	30.8	65.1
4	60.7	56.9	41.2	2.38	9.84	7.4	81.6	25.6	38.1	80.5	64.1	69.7	32.1	3.17	10.6	5.85	74	32.3	20.1	48.7
5	37	63.2	53.5	4.37	13.8	6.28	71.8	23.7	22.6	45.7	35.4	71.5	45.5	3.39	9.01	8.27	66.9	34	14.7	62
7	55.9	46.9	48.4	14.3	15.5	4.66	62.8	19.8	24.6	62.9	66.1	45.5	53.2	21.6	14.1	5.24	76.3	21.7	28	52.1
8	53.9	62.6	56.8	5.56	14.9	1.08	77.9	6.9	25.4	64	58	79.4	42.9	4.21	8.96	4.94	79.7	26.7	14.2	55.4
9	n/a	74.3	28.2	1.09	10.1	1.8	81.9	12.2	14.2	33.5	n/a	83.8	26.6	1.51	6.62	7.71	78.1	29	11.3	25
10	58.4	50.6	37.2	3.06	10.6	3.02	68.7	26.2	16.5	76.7	57	62	33.2	6.83	15.3	5.52	69.9	36.3	19.2	70.9
11	53.1	47.1	38	13	30.1	4.22	73.2	39	14.3	60.6	59.7	62.6	36	12.5	24.3	7.8	80	41.7	15	62.1

## Sheet: Cell recovery, MFI
	Mononuclear cells per 6 cm2				CCR5 MFI				CD4 MFI (Median)
SAMPLE #	Cryopreserved	Fresh		SAMPLE #	Fresh	Cryopreserved		SAMPLE #	Fresh	Cryopreserved
Sample 3	21884.7	4226.17		Sample 3	3240	6432		Sample 3	2539	2911
Sample 4	4991.67	2235.5		Sample 4	4924	5313		Sample 4	2655	2373
Sample 5	23631	8711.5		Sample 5	6559	6107		Sample 5	3746	2799
Sample 7	4469.18	2051.5		Sample 7	4903	5313		Sample 7	3028	2815
Sample 8	12823.2	621.5		Sample 8	2826	4604		Sample 8	5029	2777
Sample 9	11999.6	797.167		Sample 9	3693	7221		Sample 9	1784	1828
Sample 10	6506.11	2213		Sample 10	4125	5556		Sample 10	2969	2843
Sample 11	3068.05	1029.33		Sample 11	3902	4193		Sample 11	2554	3126

## Sheet: S1 Fig 
% of live, CD3+ events
Sample	CCR4_fresh	CCR5_fresh	CCR6_fresh	CCR10_fresh	CD25_fresh	CD38_fresh	CD127_fresh	CXCR3_fresh	HLA-DR_fresh	CCR4_frozen	CCR5_frozen	CCR6_frozen	CCR10_frozen	CD25_frozen	CD38_frozen	CD127_frozen	CXCR3_frozen	HLA-DR_frozen
3	37.4	34.5	24.5	5.76	8.17	2.41	70.2	21.8	30.2	48.4	63.5	27.9	7.38	10.2	6.38	64.8	37	27.5
4	54.4	57.1	38.1	2.13	10.3	8.38	78.5	25.9	36.6	36.9	63.4	20.2	3.37	7.12	8.22	55.4	32.6	16.5
5	17.9	46	30.7	4.44	20.8	6.28	46.8	19.2	17	24.3	69.7	35.9	3.18	8.03	8.76	58.8	33.4	14.5
7	39.4	51.7	37.2	10.3	11.2	6.91	58.6	25.3	23.9	39.3	44.2	34.8	13	9.78	5.81	70.3	24.4	21.8
8	36.5	67	41.9	4.11	10.5	1.65	71.9	9.92	26.6	35.8	71.8	31.9	3.14	6.36	8.8	63.3	32	13.3
9	n/a	78.6	16.8	1.18	5.91	2.05	69.8	16.2	20.1	n/a	85.3	16.9	0.96	4.66	9.6	59.1	28.4	13.9
10	48.3	50.7	30.8	2.67	10.3	3.56	60.9	30.2	16.5	44.5	59.5	26.9	5.99	14.5	5.9	61.8	41.5	19.7
11	38.1	46.2	26.9	10.1	27.1	4.66	58.2	39.9	15.2	44.2	57.4	25.8	10.2	21.4	7.89	64.8	43	15.4
